# Supplementary material for: 1α,25-Dihydroxyvitamin D3 Promotes Angiogenesis After Cerebral Ischemia Injury in Rats by Upregulating the TGF-β/Smad2/3 Signaling Pathway
Source: Front Cardiovasc Med. 2022 Mar 16;9:769717. doi: 10.3389/fcvm.2022.769717 (PMC8966232; doi:10.3389/fcvm.2022.769717)
Supplement: Supplementary file 2 [file Table_2.XLSX]

## Sheet: Cerebral Infarction Volume Asse
sham	I/R	I/R+DMSO	I/R+D3	I/R+D3+P5P
0	27.65	28.59	25.57	28.03
0	26.98	27.68	25.04	25.99
0	28.59	29.03	23.88	26.29
0	29.05	28.59	20.26	25.87
0	28.39	27.66	22.98	26
