# Supplementary material for: 1α,25-Dihydroxyvitamin D3 Promotes Angiogenesis After Cerebral Ischemia Injury in Rats by Upregulating the TGF-β/Smad2/3 Signaling Pathway
Source: Front Cardiovasc Med. 2022 Mar 16;9:769717. doi: 10.3389/fcvm.2022.769717 (PMC8966232; doi:10.3389/fcvm.2022.769717)
Supplement: Supplementary file 3 [file Table_3.XLSX]

## Sheet: Cerebral blood flow measurement
sham	I/R	I/R+DMSO	I/R+D3	I/R+D3+P5P
236.225	81.0432	80.2311	177.155	161.719
236.435	80.9572	80.3021	176.818	161.675
236.45	80.9783	80.4235	176.651	161.177
237.414	80.965	80.4288	176.75	161.162
237.284	80.9657	80.5109	176.391	161.297
237.19	80.8933	80.6148	177.021	161.34
237.337	80.8469	80.6644	177.096	161.267
236.244	80.8659	80.9127	176.731	161.319
237.15	80.8499	81.0681	177.957	161.298
237.331	80.8072	81.1682	177.279	161.373
236.36	80.8634	81.139	177.474	161.441
235.253	80.7545	81.1157	178.51	161.61
235.822	80.6591	81.0811	177.614	161.925
236.234	80.577	81.1117	178.544	161.394
237.175	80.5029	79.7408	179.031	161.031
238.132	80.4514	79.8207	178.557	160.786
238.132	80.3289	79.7817	179.566	160.83
238.358	80.2076	79.6826	180.267	160.505
239.318	80.2521	79.5849	179.923	160.703
