# Supplementary material for: 1α,25-Dihydroxyvitamin D3 Promotes Angiogenesis After Cerebral Ischemia Injury in Rats by Upregulating the TGF-β/Smad2/3 Signaling Pathway
Source: Front Cardiovasc Med. 2022 Mar 16;9:769717. doi: 10.3389/fcvm.2022.769717 (PMC8966232; doi:10.3389/fcvm.2022.769717)
Supplement: Supplementary file 4 [file Table_4.XLSX]

## Sheet: vdr actin
sham	MCAO	DMSO	1,25(OH)2D3	1,25(OH)2D3+P5P
0.968776	0.761279	0.83993	0.98846	0.82686
0.977146	0.845944	0.849334	0.902121	0.754636
0.9856	0.7953	0.7546	0.9523	0.8002

## Sheet: vegf actin
sham	MCAO	DMSO	1,25(OH)2D3	1,25(OH)2D3+P5P
0.468246	0.823852	0.782945	1.12548	0.595233
0.513076	0.902727	0.857903	1.01577	0.65222
0.463064	0.814735	0.77428	1.02714	0.588645

## Sheet: psmad2 smad2
sham	MCAO	DMSO	1,25(OH)2D3	1,25(OH)2D3+P5P
0.399185	0.554252	0.671112	1.18273	1.08995
0.40213	0.53986	0.59234	1.20326	0.98599
0.38563	0.66324	0.552156	1.23023	0.892303

## Sheet: psmad3 smad3
sham	MCAO	DMSO	1,25(OH)2D3	1,25(OH)2D3+P5P
0.666777	0.923738	0.912972	1.19352	0.683893
0.78926	0.99326	0.99569	1.32659	0.70236
0.51239	0.85236	0.85236	1.42695	0.78263

## Sheet: tgfb actin
sham	MCAO	DMSO	1,25(OH)2D3	1,25(OH)2D3+P5P
0.251348	0.433877	0.585036	1.13788	0.797
0.26452	0.40269	0.35935	1.03223	0.9
0.20365	0.33002	0.40023	0.99236	0.785
