# Supplementary material for: 1α,25-Dihydroxyvitamin D3 Promotes Angiogenesis After Cerebral Ischemia Injury in Rats by Upregulating the TGF-β/Smad2/3 Signaling Pathway
Source: Front Cardiovasc Med. 2022 Mar 16;9:769717. doi: 10.3389/fcvm.2022.769717 (PMC8966232; doi:10.3389/fcvm.2022.769717)
Supplement: Supplementary file 5 [file Table_5.XLSX]

## Sheet: TGFb1
SHAM	I/R	I/R+DMSO	I/R+D3	I/R+D3+p5p
1.00289	5.13888	4.10932	7.00975	5.09014
1.00682	4.1239	4.11784	7.0116	5.08295
1.00686	5.14511	5.11317	7.01652	6.07957
1.00577	4.59623	4.21533	8.0043	5.07528
1.00561	5.0326	4.2157	8.02047	6.07793

## Sheet: TGFb2
sham	I/R	I/R+DMSO	I/R+D3	I/R+D3+P5P
1.00394	4.00297	4.00447	7.00885	5.00961
1.00682	4.00329	4.00422	6.00639	5.00836
1.00569	3.84196	4.00389	6.00949	4.8364
1.00527	3.93808	3.90043	7.00843	4.9086
0.907009	4.00431	4.00425	6.88669	4.90073
0.96449	3.9004		7.08729	5.01143
0.96101	4.00437		6.98008	5.00884

## Sheet: TGFb3
sham	I/R	I/R+DMSO	I/R+D3	I/R+D3+P5P
1.00145	6.80479	6.00308	8.80205	7.00276
1.00135	6.70314	7.00348	8.70164	7.00308
1.00127	7.00344	6.80441	9.00132	6.90039
1.00134	6.86326	7.02666	9.00182	7.0025
0.986	6.35575	6.03266	8.80121	6.9003

## Sheet: VDR
sham	I/R	I/R+DMSO	I/R+D3	I/R+D3+p5p
1.79	0.3	0.32	0.89	0.5
1.29	0.2	0.52	1.05	0.79
1.65	0.38	0.326	1.39	0.63
1.25	0.4	0.48	0.98	0.6
1.02	0.56		1
1.52
1.24

## Sheet: VEGF
sham	I/R	I/R+DMSO	I/R+D3	I/R+D3+p5p
1.00513	5.00711	4.98008	8.01671	6.00694
1.00451	5.00668	5.03074	7.01357	6.00903
1.00451	5.00627	4.89069	8.01425	5.50808
1.00461	4.89073	4.96207	9.01614	5.91051
1.00392	4.98008	5.00573	9.01455	5.82484
1.00621	5.12407	4.69069	8.01592	6.00872
0.980036			7.01415	5.98007
0.960451			9.01659	5.89638
1.00187			8.01682	5.82484
1.00421
